# Supplementary material for: Extended functional connectivity of convergent structural alterations among individuals with PTSD: a neuroimaging meta-analysis
Source: Behav Brain Funct. 2022 Sep 13;18:9. doi: 10.1186/s12993-022-00196-2 (PMC9472396; doi:10.1186/s12993-022-00196-2)
Supplement: Supplementary file 1 — Additional file 1: Table S1. Summary of the demographic and clinical variables for the voxel-based morphometry studies included in the meta-analysis [file 12993_2022_196_MOESM1_ESM.xlsx]

## Sheet: Table S1
Author	Year	N Participants with PTSD Male/Female (M/F)	PTSD Mean Age (SD)	N Participants Non-Trauma-Exposed, No PTSD (M/F)	Non-Trauma-Exposed, No PTSD Mean Age (SD)	Trauma-Exposed, No PTSD (M/F)	Trauma Exposed, No PTSD Mean Age (SD)	Age Onset of Trauma, Mean (SD)	Mean Duration of PTSD in months or years (SD)	PTSD Diagnostic Tool	Clinical Measurement for PTSD Symptoms and Severity	N History of Medicine for Other Psychiatric Disorders (PTSD Patients)	If participants had comorbid disease, included or excluded in study?	Trauma Types	Imaging Metric	Contrasts	Coordinate Space/Template	Whole-Brain or ROI?
Bossni	2017	10/9	40 (9)	15/4	41 (6)	✘	✘	31 (6)	✘	•DSM-IV •Structured Clinical •Interview for DSM-IV Axis I Disorders (SCID-I/P, SCID-II/P)	•Clinical Administered PTSD Scale (CAPS) •Davidson Trauma Scale (DTS)	✘	Excluded	•Natural disaster •Sudden death of family member •Car accident •Assault/robbery •Terrorist attack	•Gray Matter Volume (GMV) •Gray Matter Concentration (GMC)	•Non-diagnosed, non-trauma exposed > PTSD •PTSD > Healthy Controls (HCs)	MNI	Whole brain
Chao	2012	21/0	35.9 (11.2)	✘	✘	20/0	35.2 (13.1)	✘	✘	•CAPS •PTSD checklist (civilian version) (for trauma-exposed group)	•CAPS (classify participants as PTSD positive or negative) •PTSD checklist (civilian version) (for trauma group)	•6 PTSD patients on a stable dose of a serotonergic antidepressant.	Included	•Combat •Military accident	•GMV	•TraumaEx, non-diagnosed > PTSD	MNI	Whole brain
Chen	2009	4/8	34.56 (4.91)	✘	✘	4/8F	33.25 (5.27)	✘	✘	•DSM-IV- SCID	•Distress Event Questionnaire (DEQ)- measure severity of PTSD	✘	Included	•Fire disaster (Hunan province China)	•Gray Matter Density (GMD)	•TraumaEx, non-diagnosed > PTSD	Talariach and Tournoux	Whole brain
Chen	2012	10/0	40.8 (6.8)	20/0	37.6 (7.0)	10/0F	34.3 (5.6)	✘	✘	•DSM-IV (SCID)	•CAPS •Symptom Check List 90 (SCL90) •Re-experiencing, avoidance, arousal impairment scores reported (don't identify from which scale)	✘	✘	•Coal mine flood in Henan province of China	•GMV	•Non-diagnosed, non-trauma exposed > PTSD Group •Non-diagnosed, non-trauma exposed > TraumaEx (non-PTSD Group)	MNI	Whole brain
Cheng	2015	21/9	26.3 (8.1)	21/9	26.2 (6.6)	✘	✘	✘	12.5 (2.7)	•DSM-IV •SCID used for all disorders	•PTSD Checklist (PCL) •Clinical-Administered PTSD Scale (CAPS)	✘	✘	•Wenchuan Earthquake survivor	•GMV	•Non-diagnosed, non-trauma exposed > PTSD *Non-Significant contrasts, not included: •OCD > PTSD •SAD > PTSD	MNI	Whole brain
Corbo	2005	6/8	33.36 (12.06)	6/8	33.29 (12.31)	✘	✘	✘	✘	•DSM-IV (American Psychiatric Association 1994) acute PTSD •CAPS	•CAPS •Peritraumatic Distress Inventory (PDI) •Peritraumatic Dissociative Experiences Questionnaire	✘	Included	•Motor incidents	•GMD •GMV	•Non-diagnosed, non-trauma exposed > PTSD	Talairach	Whole brain and ROI
Eckhart	2011	20\0	36.2 (7.7)	13/0	29 (7.2)	19/0	34.1 (9.9)	•PTSD Group m=16.4 (6.8) yrs •TraumaEx m=15.5 (6.8)	✘	•CAPS	•CAPS	•One participant in the PTSD group had taken antidepressant medication on an irregular basis (maximally once a week)	Psychiatric conditions other than PTSD or major depression were excluded	•Refugee	•GMV	•Non-diagnosed, non-trauma exposed > PTSD *Non-significant contrasts not included: Non-diagnosed, non-trauma exposed vs. TraumaEx •TraumaEx vs.PTSD (not significant)	MNI	Whole brain and ROI
Felmingham	2009	n=21 No breakdown by sex provided	✘	✘	✘	n=17 No breakdown by sex provided	✘	✘	✘	•Composite International Diagnostic Interview (CIDI)	•CAPS	•Five were taking selective serotonin reuptake inhibitor medications	Included	•Motor vehicle accidents •Assault	•GMV	•TraumaEx > PTSD	MNI (ICBM 152 template)	Whole brain
Hakamata	2007	•Cancer survivors w/PTSD: (0/14)	•Cancer survivors w/ PTSD: 45.6 (6.2)	0/70	46.0 (6.9)	•Cancer group w/out PTSD: (0/100)	•Cancer group w/out PTSD: 47.1 (5.7)	✘	✘	•DSM-IV (SCID)	Impact of Event Scale (IES) (including intrusion and avoidance symptoms)	✘	Excluded	•Breast cancer	•GMV	At baseline (T1): •TraumaEx > cancer survivors with PTSD •Non-diagnosed, non-trauma exposed > cancer survivors with PTSD	MNI	Whole brain and ROI
Herringa	2012	11/2	28.9 (4.2)	✘	✘	14/1	30.1 (6.3)	✘	✘	•DSM-IV (SCID-I)	CAPS	✘	Excluded	•Combat-exposed from Afghanistan and Iraq wars	•GMV	• TraumaEx > PTSD	International Consortium for Brain Mapping template (ICBM); MNI space	Whole brain
Kasi	2008	PTSD combat twin pairs: •Exposed (presence of current combat-related PTSD) n=18/0 •Unexposed (High Risk) (absence of current or past combat-related PTSD; n=18/0	PTSD Pairs •Exposed 52.8 (3.4) •Unexposed (High Risk) 52.8 (3.4)	✘	✘	Non-PTSD Pairs •Exposed n=23/0 •Unexposed (high risk) n=23/0	Non-PTSD Pairs •Exposed: 51.8 (2.3) •Unexposed High Risk: 51.8 (2.3)	✘	✘	•DSM-IV (SCID)	•CAPS •Number of traumatic lifetime non-combat events	✘	Included	•Combat (Vietnam War)	•GMD	•Combat exposed twins with PTSD > Combat exposed twins (TraumaEx) *Non-significant contrasts not included: •Non-combat exposed twins (TraumaEx) > Non-combat exposed twins (with PTSD)	MNI52	Whole brain
Kroes	2011	9/15F	35.9 (range 25-47) yrs	✘	✘	•TraumaEx group: 9/16 *Depression group: 8/21	•TrauEx group: 32.45 (range 21-49) yrs *Depression:_x000B_ 33.4 (range 24-47) yrs	✘	✘	•DSM-IV (SCID)	•Post-traumatic diagnostic scale (PDS)	•PTSD group: 10=taking antidepressant medication •Depression group: 22=taking anti-depressant medication	Included	•Traumatic death •Robbery/assault •Accidents •Abuse in childhood •Other (non-specified)	•GMV	•TraumaEx > PTSD and Depression diagnosis	MNI	Whole brain
Li	2006	4/8	34.56 (4.91)	✘	✘	4/8F	33.25 (5.27)	✘	✘	•DSM-IV	DEQ	✘	Included	•Disastrous fire in Nov 2003	•GMD	•TraumaEx > PTSD	Talairach	Whole brain
Nardo	2010	15/6 •R (Remitters): 8/2 •NR: Non-Remitters: 5/0	41.7 (9.1) •Responder (R) group: 39.9 (8.8) •Non Responders (NR): 41.4 (11.7)	✘	✘	16/6	40.8 (8.9)	✘	✘	•DSM-IV	•DSM-IV SCID for Axis I Disorders •2 scales of Trauma Antecedent Questionnaire (1-trauma and neglect= TAQ-; 2-resilience factors or TAQ+; in 4 different life periods)	✘	Excluded	•Witnessed person under a •Train accident •Assaulted at work	•GMD	•NR (TraumaEx)> R (PTSD)	MNI	Whole brain
Niedtfeld	2013	0/21 BPD patients with PTSD	✘	0/60 HCs	28.5 (7.49)	0/32 BPD patients without PTSD	✘	✘	✘	•SCID-I •International Personality Disorder (IPDE) •Both used specifically for BPD	•SCID-I •International Personality Disorder (IPDE) •Both used specifically for BPD	✘	Included	•Physical or sexual abuse	•GMV	•BPD + PTSD (PTSD and BPD diagnosis) > BPD - PTSD (BPD but no PTSD diagnosis)	MNI	Whole brain and ROI
O'Doherty	2017	12/13	34 (8.4)	12/13	31.7 (6.0)	12/13F	36.4 (8.1)	✘	✘	•DSM-IV	•Clinician Administered PTSD scale (CAPS) •Impact of Event Scale - Revised [IES-R] self-report •Healthy controls completed the DASS: 42 self-report only	✘	Included	•Motor vehicle accident •Physical assault •Threats of assault •Sexual assault •Witness to physical assault •Witness to scene of death/severe injury •Sudden death of loved one	•GMV	•Non-diagnosed, non-trauma exposed > PTSD •TraumaEx, non-diagnosed > PTSD	MNI	Whole brain and ROI
Qi	2020	17/40	57.7 (5.48)	✘	✘	91/72	58.87 (5.53)	✘	✘	DSM-IV (SCID)	CAPS	✘	Included (specifically GAD and MDD or combination of both); other psychiatric illnesses excluded	•Traffic accident •Malignant tumors •Suicide •Other reasons/unprovided causes	GMV	•TraumaEx > PTSD	MNI	Whole-brain
Rocha-Rego	2012	7/9	43.3 (5.78)	✘	✘	7/9F	44.9 (6.60)	✘	✘	•DSM-IV SCID for Axis I	•Post-Traumatic Stress Disorder Checklist - Civilian Version (PCL-C) •Positive and Negative Affect Schedule scale (trait version, PANAS-T) •Ego-Resilience scale (ER-89)	✘	Included	•Armed violence •Motor vehicle accidents •Assault w/out a gun •Sexual abuse	•GMV	•TraumaEx, non-diagnosed > PTSD	MNI	Whole brain and ROI
Sui	2010	0/11	25.55 (4.01)	0/12F	26.42 (3.45)	0/8F	27.5(4.0)	✘	✘	•PTSD Checklist Civilian Version (PLC-C) •CAPS-differentiate PTSD and non PTSD victims of rape (VoR)	•PTSD Checklist Civilian Version (PLC-C) •CAPS-differentiate PTSD and non PTSD victims of rape (VoR)	✘	✘	•Victim of rape	•GMD	•Non-diagnosed, non-trauma exposed > PTSD •PTSD > Non-diagnosed, non-trauma exposed •TraumaEx > PTSD •PTSD > TraumaEx	MNI	Whole brain
Tavanti	2012	8/17	38.16 (10.90)	8/17	38.08 (11.01)	✘	✘	PTSD: 30.79 (12.73) yrs	7.36 (8.62) yrs	•DSM-IV (SCID)	•CAPS	✘	✘	•Car accident •Sudden death of a family member •Terrorist attack •Natural disaster •Physical abuse •Traumatic abortion •Personal violence •Robbery •Pedestrian accident •Explosion	GMV	•Non-diagnosed, non-trauma exposed > PTSD	MNI	Whole brain
Yamasue	2003	5/4	44.6 (16)	✘	✘	10/6	44.4 (14)	✘	✘	•Impact-of-Event scale (IES-R) •CAPS	•Impact-of-Event scale revised (IES-R) •CAPS	•Two of the nine victims diagnosed to have PTSD had received benzodiazepines for 2–4 months 2–4 years ago due to insomnia or general anxiety, the other 23 victims had never received psychiatric treatment before participating in this study.	Included (except alcohol dependence)	•Tokyo subway sarin attack	•GMD	•TraumaEx > PTSD	Talairach and Tournoux	Whole brain
Zhang	2011	n=10; No breakdown by sex provided	40.8 (6.83)	✘	✘	n=10 No breakdown by sex provided	34.30 (5.37)	✘	✘	•DSM (SCID)	•CAPS (Chinese Version)	✘	✘	Coal mine disaster in Henan province of China in 2007	•GMV	•TraumaEx > PTSD	MNI	Whole brain and ROI
Zhang	2018	14/21	50.86 (6.62)	✘	✘	19/17	48.22 (6.75)	✘	✘	•DSM-V (PTSD Checklist for DSM-5; PCL-5)	•PCL-5 •Trauma Exposure Questionnaire (TEQ)	✘	✘	•Wenchuan Earthquake 2008 in Sichuan Province China	•GMV	•PTSD > TraumaEx	MNI	Whole brain
Table S1. Supplementary Table 1. Summary of the Demographic and Clinical Variables for the Voxel-Based Morphometry Studies Included in the Meta-Analysis.
Abbreviations: PTSD: Post-Traumatic Stress Disorder; BPD: Borderline Personality Disorder; OCD: Obsessive Compulsive Disorder; SAD: Social Anxiety Disorder; TraumaEx: Trauma-Exposed; HCs: Healthy Controls; ROI: Region of Interest.
